# Supplementary material for: Novel Soloxolone Amides as Potent Anti-Glioblastoma Candidates: Design, Synthesis, In Silico Analysis and Biological Activities In Vitro and In Vivo
Source: Pharmaceuticals (Basel). 2022 May 14;15(5):603. doi: 10.3390/ph15050603 (PMC9145754; doi:10.3390/ph15050603)
Supplement: Supplementary file 1 [file pharmaceuticals-15-00603-s001.zip]

Archive with 1 entries (1 files):
- pharmaceuticals-1714641-supplementary.pdf
